# Supplementary material for: Emulsion Polymerization Using an Amphiphilic Oligoether Ionic Liquid as a Surfactant
Source: Polymers (Basel). 2022 Aug 25;14(17):3475. doi: 10.3390/polym14173475 (PMC9459948; doi:10.3390/polym14173475)
Supplement: Supplementary file 1 [file polymers-14-03475-s001.zip]

Archive with 1 entries (1 files):
- polymers-1869636-supplementary.pdf
